# Supplementary material for: A Pilot Study of Saliva MicroRNA Signatures in Children with Moderate-to-Severe Traumatic Brain Injury
Source: J Clin Med. 2024 Aug 27;13(17):5065. doi: 10.3390/jcm13175065 (PMC11396305; doi:10.3390/jcm13175065)
Supplement: Supplementary file 1 [file jcm-13-05065-s001.zip › Table S1.csv]

Participant	Group	Timepoint	hsa-miR-297	hsa-miR-523-5p	hsa_piR_022296/gb/DQ600515/Homo	hsa-miR-520c-3p	hsa-miR-548h-3p	hsa-miR-548ay-5p	hsa_piR_003490/gb/DQ574734/Homo	hsa_piR_009295/gb/DQ582567/Homo	hsa-miR-522-5p	hsa-miR-548ah-3p	hsa_piR_005799/gb/DQ577967/Homo	hsa-miR-548g-5p	hsa_piR_008488/gb/DQ581533/Homo	hsa-miR-6890-3p	hsa_piR_020809/gb/DQ598639/Homo	hsa-miR-519a-3p	hsa-miR-5583-3p	hsa-miR-548-3p	hsa_piR_016984/gb/DQ593431/Homo	hsa-miR-4717-3p	hsa-miR-548d-5p	hsa-miR-5011-3p	hsa-miR-4749-3p	hsa_piR_016792/gb/DQ593109/Homo	hsa-miR-527	hsa-miR-4520-2-3p	hsa_piR_016970/gb/DQ593407/Homo	hsa-miR-520g-3p	hsa-miR-509-3-5p	hsa-miR-506-3p	hsa-miR-548p	hsa-miR-517a-3p	hsa-miR-648	hsa-miR-7150	hsa-miR-517b-3p	hsa-miR-4799-3p	hsa-miR-548aj-3p	hsa-miR-520f-5p	hsa-miR-4433a-3p	hsa-miR-548bb-3p	hsa_piR_020814/gb/DQ598650/Homo	hsa_piR_008033/gb/DQ580927/Homo	hsa-miR-4536-5p	hsa-miR-518c-5p	hsa_piR_019068/gb/DQ596183/Homo	hsa_piR_004993/gb/DQ576880/Homo	hsa_piR_023330/gb/DQ601904/Homo
CTRL_1	CTRL	NA	0	0	0	0	0	1	0	2	0	0	5	1	3	0	0	1	3	0	0	0	7	0	0	0	0	0	7	1	4	0	1	0	0	1	3	2	0	0	0	4	9	5	0	0	0	0	2
CTRL_2	CTRL	NA	0	0	2	0	5	0	1	0	0	3	3	0	2	1	5	0	0	0	0	7	0	0	5	0	0	0	0	3	1	4	3	1	4	6	9	0	0	0	7	5	8	0	3	0	0	0	15
CTRL_3	CTRL	NA	1	0	0	5	0	0	0	0	0	2	7	0	0	2	1	0	0	0	0	0	0	0	1	0	0	1	0	0	0	2	1	0	1	3	2	0	4	0	0	6	0	0	0	0	0	0	0
CTRL_4	CTRL	NA	0	0	0	3	0	0	0	2	0	0	4	5	0	1	0	0	3	0	0	0	0	0	0	0	0	0	0	0	0	0	0	6	0	0	2	0	0	3	0	0	12	3	7	0	0	0	0
CTRL_5	CTRL	NA	0	0	0	0	0	0	0	0	0	2	0	1	0	0	5	1	0	0	0	1	1	0	0	0	1	3	0	3	3	2	0	0	0	0	0	1	2	4	2	2	0	2	0	0	0	0	0
CTRL_6	CTRL	NA	0	0	0	0	0	5	0	0	0	0	0	0	0	0	0	0	5	0	0	0	0	0	13	0	0	0	0	0	0	0	0	0	0	0	0	0	0	0	0	2	0	0	0	0	21	0	1
CTRL_7	CTRL	NA	0	0	2	0	0	0	0	0	0	4	0	0	0	0	0	0	0	0	11	2	6	0	7	3	0	4	10	0	7	7	0	0	16	0	0	12	7	1	0	0	0	3	0	0	0	3	0
CTRL_8	CTRL	NA	0	0	0	0	0	0	0	0	0	0	13	0	30	0	0	0	0	2	19	0	0	0	0	27	0	7	27	0	0	0	0	15	0	0	0	0	5	4	3	4	15	0	4	4	0	0	0
CTRL_9	CTRL	NA	0	0	8	0	0	0	0	0	0	2	0	0	0	0	0	0	0	0	34	1	15	0	2	5	0	8	20	0	1	5	0	0	2	0	0	2	3	3	0	0	11	13	0	0	0	0	0
sTBI_1	sTBI	0-24h	0	0	0	0	0	0	0	0	0	0	3	4	0	1	0	0	2	0	0	0	0	0	0	0	0	0	0	3	4	7	0	0	2	0	4	5	1	0	0	5	0	0	0	0	0	0	0
sTBI_2	sTBI	0-24h	0	0	0	1	0	1	0	1	0	0	1	7	1	0	0	4	2	0	0	0	2	11	0	0	1	0	2	0	5	0	0	0	0	5	5	0	0	0	0	5	14	8	0	0	0	0	59
sTBI_3	sTBI	0-24h	0	0	0	3	0	2	0	0	0	0	1	11	1	0	0	3	2	0	0	0	5	4	0	0	3	0	1	2	5	0	19	0	0	4	4	3	0	0	0	0	1	5	0	0	0	0	1
sTBI_4	sTBI	0-24h	0	0	0	2	0	0	0	2	0	0	1	2	0	1	0	0	15	0	0	0	0	0	0	0	0	0	0	0	0	0	0	4	0	0	4	0	0	2	1	0	19	9	4	0	0	0	1
sTBI_5	sTBI	0-24h	6	4	0	3	0	0	0	0	0	1	3	0	0	7	10	0	0	0	0	0	0	0	1	0	0	4	0	0	0	2	4	0	2	8	14	0	8	0	0	2	0	0	17	0	0	0	0
sTBI_6	sTBI	0-24h	0	0	0	3	0	0	0	2	0	0	1	11	0	3	0	0	4	0	0	0	0	0	0	0	0	0	0	0	0	0	0	3	0	0	7	0	0	3	2	0	3	15	4	0	0	0	3
sTBI_7	sTBI	0-24h	0	0	0	0	0	0	0	0	0	0	0	0	0	0	5	0	0	0	1	0	8	0	0	0	15	0	1	21	0	0	0	0	0	0	16	0	0	0	13	0	1	0	0	0	0	0	0
sTBI_8	sTBI	0-24h	0	0	2	0	0	0	0	0	0	0	2	0	3	13	2	1	3	0	2	0	3	4	0	5	0	7	9	0	0	0	0	1	0	17	2	3	4	7	4	0	1	0	0	6	0	27	0
sTBI_9	sTBI	0-24h	0	14	0	0	3	25	0	0	31	0	0	0	0	5	0	1	1	1	0	3	0	0	0	0	0	0	0	5	0	0	0	0	6	0	0	3	2	14	0	4	0	33	0	6	0	2	0
sTBI_10	sTBI	0-24h	0	0	0	0	0	0	0	0	11	11	0	6	0	0	11	14	11	16	0	5	11	18	0	0	10	14	0	38	6	15	0	0	10	0	0	11	14	11	14	25	0	2	16	0	0	0	0
sTBI_11	sTBI	0-24h	0	0	0	0	0	0	0	0	0	0	2	0	0	0	0	27	0	12	0	0	0	0	0	7	0	12	0	0	0	0	0	8	0	0	0	0	19	17	12	16	0	0	32	62	0	0	0
sTBI_12	sTBI	0-24h	27	35	10	24	33	30	69	24	19	39	0	30	14	34	0	34	25	70	0	52	26	36	46	16	87	17	0	25	48	43	116	68	44	35	27	23	46	26	51	73	0	0	37	52	83	31	17
sTBI_13	sTBI	0-24h	0	0	4	0	0	0	0	0	0	0	0	0	0	0	0	0	0	0	14	0	4	0	0	13	0	8	5	0	4	9	0	0	5	0	0	21	5	4	0	0	12	2	0	0	0	2	4
sTBI_14	sTBI	0-24h	4	0	0	1	1	0	0	0	0	0	0	3	0	0	0	0	1	0	0	0	5	3	4	0	5	2	0	6	1	0	0	0	1	1	2	16	0	0	3	4	0	0	0	0	0	0	0
sTBI_1	sTBI	24-48h	0	0	0	0	0	1	0	0	0	0	3	2	10	0	0	0	1	0	0	0	1	0	0	0	0	0	14	0	0	0	0	0	0	5	1	0	0	0	0	0	18	28	0	0	0	0	0
sTBI_2	sTBI	24-48h	0	0	3	0	2	0	0	0	0	0	4	0	2	1	0	0	0	0	0	0	0	0	1	0	0	0	0	0	0	6	0	2	2	0	0	0	0	0	0	1	16	0	11	0	0	0	19
sTBI_3	sTBI	24-48h	1	0	0	0	1	0	0	0	0	4	4	0	0	6	1	0	0	0	0	7	0	0	7	0	0	0	0	1	8	6	12	5	7	8	6	0	0	0	8	1	0	0	2	0	0	0	1
sTBI_4	sTBI	24-48h	0	0	0	2	0	0	0	1	0	0	2	1	0	0	0	0	4	0	0	0	0	0	0	0	0	0	0	0	0	0	0	12	0	0	2	0	0	4	2	0	7	7	6	0	0	0	2
sTBI_7	sTBI	24-48h	5	0	0	7	11	0	0	0	0	0	0	6	0	0	0	0	11	0	0	0	8	16	5	0	11	8	0	15	11	0	0	0	2	7	13	8	0	0	14	12	0	0	0	0	6	0	0
sTBI_8	sTBI	24-48h	0	0	2	0	0	0	0	0	0	0	5	0	7	7	5	0	3	2	4	0	2	2	0	3	0	14	7	4	0	0	0	1	0	3	1	4	4	5	1	0	4	0	0	5	0	36	0
sTBI_10	sTBI	24-48h	0	0	0	0	0	0	0	0	0	0	0	0	0	4	27	15	11	15	3	0	11	6	0	1	0	4	0	17	0	0	0	19	0	11	29	13	15	6	25	0	0	0	21	18	0	5	0
sTBI_11	sTBI	24-48h	0	0	2	0	0	0	0	0	0	0	0	0	0	0	0	0	0	0	3	1	0	0	2	6	0	11	10	0	4	0	0	0	2	0	0	6	4	6	0	0	4	4	0	0	0	22	0
sTBI_12	sTBI	24-48h	0	0	0	0	0	0	0	31	15	0	22	0	29	14	31	0	0	0	23	25	0	26	24	23	0	0	22	0	14	20	0	14	45	54	18	19	10	28	0	0	12	30	10	34	77	29	36
sTBI_4	sTBI	>48h	0	0	0	0	0	0	0	7	0	0	10	1	0	2	0	0	1	0	0	0	0	0	0	0	0	0	0	0	0	0	0	1	0	0	0	0	0	1	1	0	8	2	2	0	0	0	1
sTBI_8	sTBI	>48h	0	0	0	1	0	1	0	0	0	0	0	0	0	0	0	0	0	0	0	0	0	0	1	0	0	0	0	0	0	0	1	0	0	0	0	0	0	0	0	0	0	0	0	0	1	0	0
sTBI_10	sTBI	>48h	0	0	0	0	0	0	0	0	4	2	0	5	0	0	0	3	3	3	0	3	3	5	0	0	2	3	0	3	7	6	0	0	3	0	0	5	7	7	15	7	0	1	7	0	0	0	0
sTBI_11	sTBI	>48h	0	0	20	0	0	0	0	0	0	13	0	0	0	0	0	0	0	0	9	12	6	0	14	24	0	7	8	0	12	14	0	0	5	0	0	9	12	11	0	0	3	8	0	0	0	31	4
sTBI_12	sTBI	>48h	0	0	0	0	0	0	0	0	0	4	0	0	0	0	0	0	0	0	0	4	1	0	0	1	0	6	1	0	3	3	0	0	8	0	0	6	2	10	0	0	3	2	0	0	0	1	24
[truncated: 2,611 more columns]
